# Supplementary material for: Point-of-care uric acid testing is useful in routine clinical care of gout
Source: Arthritis Res Ther. 2019 May 9;21:117. doi: 10.1186/s13075-019-1891-1 (PMC6509753; doi:10.1186/s13075-019-1891-1)
Supplement: Supplementary file 1 — Raw data from gout clinic cohort. (XLSX 27 kb) [file 13075_2019_1891_MOESM1_ESM.xlsx]

## Sheet: Raw data
			Additional File 1: Raw data from gout clinic cohort
Age	Sex (1 male)	Diagnosis	Allopurinol	Febuxostat	Uricosuric	Weight	Alcohol u/week	SSB/week	Tophus	Diuretic Y/N	Anti hypertensive Y/N	Creatinine	eGFR	Hb	Haematocrit	Fingerprick result	Lab result	<=0.3mmol/l	<=0.36mmol/l
62	1	Gout	1	0	0	113	0	0	0	1	1	84	>60	148	0.446	0.28	0.32	0	1
68	1	Gout	1	0	0	80	2	0	1	0	0	67	>60	142	0.419	0.29	0.32	0	1
56	1	Gout	1	0	0	99	4	0	0	0	0	73	>60	143	0.406	0.3	0.32	0	1
82	0	Gout	1	0	0	47	3	0	0	1	1	76	>60	152	0.358	0.31	0.31	0	1
48	1	Gout	1	0	0	80	0	7	1	0	0	77	>60	163	0.468	0.32	0.34	0	1
50	1	Gout	1	0	0	172	0	0	1	0	1	66	>60	151	0.464	0.32	0.33	0	1
69	0	Gout	1	0	0	54	28	0	1	0	0	68	>60	135	0.396	0.32	0.32	0	1
59	1	Gout	1	0	0	99	27	0	0	0	0	83	>60	175	0.49	0.32	0.34	0	1
51	1	Gout	1	0	0	121	10	0	0	0	0	94	>60	159	0.466	0.33	0.35	0	1
73	1	Gout	1	0	0	80	0	0	1	0	0	67	>60	154	0.448	0.33	0.35	0	1
70	1	Gout	1	0	0	99	2	14	0	0	1	106	>60	151	0.425	0.33	0.34	0	1
68	1	Gout	1	0	0	95	0	0	0	0	1	100	>60	110	0.349	0.33	0.31	0	1
33	1	Gout	0	1	0	87.6	0	0	0	0	0	111	>60	149	0.446	0.33	0.34	0	1
29	1	Gout	0	1	0	121	15	0	0	0	0	82	>60	155	0.44	0.33	0.36	0	1
18	0	Gout	0	0	0	77.6	20	7	0	0	0	61	>60	137	0.399	0.33	0.37	0	0
44	1	Gout	1	0	0	93	24	0	0	0	0	83	>60	149	0.44	0.34	0.35	0	1
50	1	Gout	1	0	0	169	0	0	1	0	1	76	>60	161	0.474	0.35	0.36	0	1
63	1	Gout	1	0	0	82	4	0	1	0	0	142	44	124	0.379	0.35	0.34	0	1
42	1	Gout	1	0	0	60.6	0	0	0	0	0	55	>60	136	0.397	0.35	0.35	0	1
57	1	Gout	1	0	0	101	42	0	1	0	0	104	>60	151	0.431	0.35	0.37	0	0
72	1	Gout	0	1	0	77.8	8	0	0	1	1	125	49	142	0.418	0.35	0.37	0	0
57	1	Gout	1	0	0	152	16	0	0	1	1	79	>60	143	0.42	0.36	0.35	0	1
69	1	Gout	1	0	0	79	0	0	0	0	1	72	>60	158	0.445	0.36	0.36	0	1
64	1	Gout	1	0	0	92.6	15	0	0	0	1	72	>60	123	0.346	0.36	0.33	0	1
69	1	Gout	1	0	0	109	0	0	0	1	0	142	43	119	0.367	0.37	0.38	0	0
89	0	Gout	1	0	0	59.2	0	0	1	1	1	167	25	102	0.301	0.37	0.32	0	1
36	1	Gout	0	1	0	123.2	0	6	1	0	0	114	>60	164	0.494	0.37	0.42	0	0
55	1	Gout	0	0	0	78.3	10	3	0	0	0	103	>60	155	0.442	0.38	0.43	0	0
45	1	gout	1	0	0	137	10	10	0	0	0	73	>60	135	0.384	0.39	0.42	0	0
68	1	Gout	1	0	0	110	16	0	0	1	1	127	49	149	0.432	0.39	0.37	0	0
51	1	Gout	0	1	0	128	0	0	0	0	0	67	>60	135	0.389	0.39	0.45	0	0
41	1	Gout	0	0	0	62	0	0	0	0	0	55	>60	140	0.407	0.39	0.35	0	1
75	1	Gout	0	0	0	93	12	0	0	0	1	108	58	151	0.45	0.39	0.48	0	0
62	1	Gout	1	0	0	81.8	2	0	0	0	0	96	>60	151	0.436	0.4	0.43	0	0
47	1	Gout	0	0	1	144	40	0	0	0	1	98	>60	135	0.387	0.4	0.37	0	0
64	1	Gout	1	0	0	91	20	0	0	0	1	76	>60	129	0.373	0.41	0.37	0	0
63	1	Gout	1	0	0	81	28	0	0	0	0	162	38	126	0.376	0.42	0.39	0	0
87	0	Gout	1	0	0	56	0	0	1	1	1	159	27	113	0.351	0.42	0.41	0	0
81	1	Gout	1	0	0	73.4	4	7	0	0	1	187	30	121	0.351	0.42	0.43	0	0
42	1	Gout	1	0	0	85	40	0	0	0	0	73	>60	159	0.447	0.43	0.47	0	0
46	1	Gout	1	0	0	89	20	0	0	0	0	73	>60	154	0.445	0.43	0.46	0	0
60	1	Gout	1	0	0	99.4	25	0	1	0	0	90	>60	149	0.44	0.43	0.41	0	0
61	1	Gout	0	0	0	94	10	0	0	0	0	80	>60	158	0.45	0.43	0.46	0	0
46	1	Gout	0	1	1	120	0	0	0	0	1	83	>60	153	0.436	0.44	0.44	0	0
68	1	Gout	0	0	0	80	2	0	1	0	0	80	>60	148	0.407	0.44	0.54	0	0
66	1	Gout	0	0	0	92	42	0	0	0	0	87	>60	151	0.463	0.45	0.48	0	0
61	1	Gout	0	0	0	92.7	10	0	0	0	0	88	>60	149	0.436	0.45	0.48	0	0
52	1	Gout	1	0	0	102	28	2	0	0	1	71	>60	152	0.422	0.46	0.47	0	0
71	1	Gout	0	0	0	69	0	0	0	1	1	139	44	142	0.418	0.46	0.48	0	0
27	1	Gout	0	0	0	80	3	0	0	0	0	100	>60	147	0.44	0.46	0.48	0	0
71	1	Gout	0	0	0	78	0	0	0	1	1	132	46	142	0.418	0.46	0.52	0	0
24	1	Gout	1	0	0	73	0	0	0	0	0	161	46	146	0.411	0.47	0.48	0	0
34	1	Gout	0	0	0	92.4	0	0	0	0	0	85	>60	154	0.436	0.48	0.49	0	0
79	1	Gout	1	0	0	86	10	2	1	1	0	361	14	89	0.269	0.49	0.45	0	0
34	1	Gout	0	1	1	82.9	0	0	1	0	0	74	>60	149	0.442	0.49	0.53	0	0
49	0	Gout	0	0	0	109.2	12	0	0	0	0	80	>60	137	0.408	0.49	0.5	0	0
53	1	Gout	1	0	0	96	0	0	1	0	0	171	36	109	0.328	0.5	0.53	0	0
60	1	Gout	0	0	0	71	20	17	1	0	0	64	>60	156	0.432	0.51	0.56	0	0
75	0	Gout	0	0	0	94	0	0	1	1	1	140	32	124	0.37	0.51	0.49	0	0
74	1	Gout	0	0	0	99	8	0	1	0	0	74	>60	150	0.428	0.51	0.59	0	0
28	1	Gout	0	0	0	78.5	0	0	0	0	0	90	>60	147	0.44	0.51	0.54	0	0
48	1	Gout	1	0	0	118	0	2	0	0	0	70	>60	146	0.421	0.52	0.53	0	0
52	1	Gout	0	1	0	100	10	0	0	0	0	78	>60	148	0.407	0.53	0.53	0	0
60	1	Gout	0	0	0	98	32	0	1	0	0	85	>60	161	0.465	0.54	0.51	0	0
68	1	Gout	0	0	0	79.9	0	0	0	0	0	72	>60	158	0.455	0.54	0.57	0	0
56	1	Gout	0	0	0	96	50	0	1	0	0	117	56	151	0.431	0.54	0.59	0	0
69	1	Gout	1	0	0	106	4	0	0	1	0	186	31	122	0.368	0.55	0.54	0	0
30	1	Gout	0	0	0	93.6	30	3	1	0	1	66	>60	152	0.427	0.55	0.55	0	0
82	1	Gout	0	0	0	90	12	0	1	1	0	147	40	130	0.384	0.55	0.51	0	0
26	1	Gout	1	0	0	123	0	0	0	0	0	76	>60	147	0.414	0.56	0.59	0	0
48	1	Gout	1	0	0	86	20	1	1	0	0	71	>60	141	0.407	0.56	0.52	0	0
89	0	Gout	0	0	0	58	0	0	1	0	1	172	24	116	0.351	0.56	0.54	0	0
89	0	Gout	0	0	0	56	0	7	1	1	1	99	46	129	0.371	0.58	0.53	0	0
34	1	Gout	0	0	0	94	6	0	0	0	0	98	>60	137	0.391	0.64	0.64	0	0
52	1	Gout	1	0	0	99.8	0	6	1	0	0	64	>60	142	0.395	0.65	0.63	0	0
84	1	Gout	0	0	0	60	0	0	1	1	1	258	21	107	0.316	0.76	0.7	0	0
48	1	Gout	0	1	0	72	5	0	0	0	0	70	>60	132	0.379	0.77	0.68	0	0
51	1	Gout	0	0	0	118	13	0	1	1	1	121	55	132	0.368	0.89	0.78	0	0
56	1	Gout	1	0	0	95.4	0	0	0	0	0	66	>60	173	0.498	0.33	0.35	0	1
56	1	Gout	1	0	0	92.5	0	0	0	0	0	64	>60	166	0.478	0.37	0.41	0	0
95	1	Gout	0	0	0	56.95	4	0	0	0	0	97	>60	124	0.382	0.4	0.43	0	0
70	0	Gout	1	0	0	105	0	1	0	1	1	135	34	128	0.405	0.56	0.52	0	0
78	0	Gout	0	0	0	57	0	0	0	1	1	94	50	113	0.362	0.61	0.6	0	0
67	1	Gout	0	0	0	93.5	6	0	0	0	0	270	21	124	0.386	0.61	0.63	0	0
45	1	Gout	0	0	0	94.5	0	0	0	1	1	287	21	98	0.304	0.64	0.59	0	0
81	0	Gout	1	0	0	86	0	0	1	1	1	122	37	126	0.384	0.31	0.29	1	1
51	1	Gout	0	1	0	84.8	63	0	1	0	1	84	>60	157	0.419	0.34	0.28	1	1
53	1	Gout	0	1	0	98.6	10	0	0	0	0	73	>60	148	0.407	0.2	0.17	1	1
37	1	Gout	0	1	1	115	0	0	1	0	0	108	>60	165	0.605	0.2	0.19	1	1
52	1	Gout	1	0	0	121	10	0	0	0	0	93	>60	151	0.437	0.21	0.19	1	1
34	0	Gout	0	1	0	68	0	0	0	0	0	59	>60	126	0.384	0.21	0.22	1	1
45	1	Gout	1	0	0	94	24	0	0	0	0	77	>60	149	0.44	0.22	0.23	1	1
73	1	Gout	0	1	0	109	0	3	1	0	0	153	39	142	0.411	0.23	0.19	1	1
50	1	Gout	1	0	0	98	21	0	0	0	0	70	>60	155	0.426	0.24	0.25	1	1
73	1	Gout	1	0	0	88	60	0	0	0	1	66	>60	173	0.492	0.24	0.25	1	1
74	1	Gout	1	0	0	89	36	0	0	0	1	61	>60	169	0.492	0.24	0.23	1	1
62	1	Gout	1	0	0	80	0	0	0	0	0	87	>60	151	0.436	0.25	0.28	1	1
73	1	Gout	0	1	0	116.8	6	0	1	0	1	130	47	140	0.44	0.25	0.27	1	1
52	1	Gout	1	0	0	97	25	0	0	0	0	65	>60	146	0.425	0.26	0.28	1	1
51	1	Gout	1	0	0	98	21	0	0	0	0	70	>60	155	0.426	0.26	0.27	1	1
73	1	Gout	1	0	0	77	0	0	0	0	0	63	>60	147	0.422	0.26	0.27	1	1
45	1	Gout	1	0	0	119	0	1	0	0	0	89	>60	139	0.414	0.26	0.28	1	1
60	1	Gout	1	0	0	73.4	16	0	0	0	0	84	>60	136	0.394	0.26	0.24	1	1
64	1	Gout	1	0	0	80	4	0	1	0	0	157	39	128	0.387	0.26	0.26	1	1
44	1	Gout	1	0	0	103	12	1	0	0	0	74	>60	151	0.434	0.26	0.25	1	1
48	1	Gout	0	1	0	98	10	14	1	0	0	234	26	102	0.308	0.26	0.22	1	1
61	1	Gout	0	1	0	82	0	0	0	0	0	66	>60	146	0.416	0.26	0.26	1	1
34	1	Gout	0	1	0	87.1	0	0	0	0	0	104	>60	149	0.446	0.26	0.24	1	1
50	1	Gout	1	0	0	69	8	4	0	0	0	368	15	121	0.341	0.27	0.27	1	1
73	1	Gout	1	0	0	84.9	5	0	1	0	1	88	>60	125	0.387	0.27	0.24	1	1
44	1	Gout	1	0	0	94	10	15	0	0	0	75	>60	144	0.422	0.27	0.27	1	1
63	1	Gout	1	0	0	108	0	2	1	0	0	72	>60	148	0.458	0.27	0.26	1	1
69	0	Gout	0	1	0	64	0	0	0	0	0	53	>60	131	0.401	0.27	0.25	1	1
74	1	Gout	1	0	0	92.7	10	0	0	0	1	96	>60	129	0.382	0.29	0.27	1	1
58	1	Gout	1	0	0	88	14	0	1	0	1	88	>60	132	0.376	0.29	0.29	1	1
62	1	Gout	1	0	0	81.8	18	2	1	1	0	65	>60	135	0.405	0.29	0.3	1	1
79	0	Gout	1	0	0	60.4	0	0	0	1	1	219	19	117	0.364	0.3	0.3	1	1
43	1	Gout	1	0	0	100	20	3	0	0	0	77	>60	140	0.413	0.3	0.28	1	1
28	1	Gout	0	1	0	121	10	0	0	0	0	77	>60	155	0.44	0.3	0.29	1	1
75	0	Gout	1	0	0	87	20	0	0	0	1	148	30	102	0.312	Lo (<0.18)	0.11	1	1
63	1	Gout	0	1	0	82	40	0	1	0	1	77	>60	147	0.407	Lo (<0.18)	0.13	1	1
84	1	Gout	1	0	0	66	0	0	0	0	0	74	>60	112	0.335	Lo (<0.18)	0.13	1	1
54	1	Gout	1	0	0	89	0	0	0	0	0	86	>60	161	0.473	0.24	0.26	1	1
50	0	Gout	1	0	0	79	0	0	0	0	0	60	>60	137	0.415	0.25	0.22	1	1
25	1	Pigmented villonodular synovitis	1	0	0	131	0	0	0	0	0	91	>60	153	0.455	0.33	0.38	0	0
81	0	Pseudogout	0	0	0	60	0	0	0	1	1	72	>60	122	0.345	0.28	0.24	1	1
80	1	Pseudogout	0	0	0	102	6	0	0	0	0	78	>60	145	0.422	0.33	0.37	0	0
65	0	Pseudogout	0	0	0	82	4	14	0	0	0	63	>60	138	0.409	0.42	0.43	0	0
66	0	Pseudogout	1	0	0	74.7	0	0	0	0	1	68	>60	153	0.442	0.21	0.21	1	1
53	1	Psoriatic arthritis	0	0	0	95.8	10	0	0	0	0	73	>60	156	0.445	0.49	0.38	0	0
67	0	Viral wart	0	0	0	103	0	0	0	1	1	97	50	149	0.453	0.43	0.46	0	0
